# Supplementary material for: Global and single-nucleotide resolution detection of 7-methylguanosine in RNA
Source: RNA Biol. 2024 Apr 2;21(1):476–93. doi: 10.1080/15476286.2024.2337493 (PMC10993922; doi:10.1080/15476286.2024.2337493)
Supplement: Supplemental Material [file KRNB_A_2337493_SM7016.zip]

Archive with 5 entries (5 files):
- Supplementary Figure 1.jpg
- Supplementary Figure 2.jpg
- Supplementary Figure 3.jpg
- Supplementary table 1.xlsx
- Supplementary table 2.pdf
