# Supplementary material for: Global and single-nucleotide resolution detection of 7-methylguanosine in RNA
Source: RNA Biol. 2024 Apr 2;21(1):476–93. doi: 10.1080/15476286.2024.2337493 (PMC10993922; doi:10.1080/15476286.2024.2337493)
Supplement: Supplemental Material [file KRNB_A_2337493_SM7016.zip › Supplementary table 1.xlsx]

## Sheet: Supplementary table S1
Supplementary table S1. Cleavage score
trna_isotype base	10	11	12	13	14	15	16	17	18	19	20	21	22	23	24	25	26	27	28	29	30	31	32	33	34	35	36	37	38	39	40	41	42	43	44	45	46	47	48	49	50	51	52	53	54	55	56	57	58
tRNA-Ala-AGC	0	0	0	0	0	0	0	0	0	0	0	0	0	0	0	0	0	0	0	0	0	0	0	0	0	0	0	0	0	0	0	0	0	4.39232	0	3.16993	3.11329	3.21764	0	0	0	0	0	0	0	0	0	0	0
tRNA-Ala-CGC	0	0	0	0	0	0	0	0	0	0	0	0	0	0	0	0	0	0	0	0	0	0	0	0	0	0	0	0	0	0	0	0	1.23364	5.12805	6.32204	6.73753	2.17928	-5.16064	-5.75222	-7.14448	-3.92405	0	0	0	0	0	0	0	0
tRNA-Ala-TGC	0	0	0	0	0	0	0	0	0	0	0	0	0	0	0	0	0	0	0	0	0	0	0	0	0	0	0	0	0	0	0	0	8.79731	5.42172	7.05218	7.74059	5.0406	4.93561	-7.04635	-4.3383	-4.98951	0	0	0	0	0	0	0	0
tRNA-Arg-CCG	0	0	0	0	0	0	0	0	0	0	0	0	0	0	0	0	0	0	0	0	0	0	0	0	0	0	0	2.7625	1.28233	0	5.72777	-0.0904428	0.827309	0	0.307506	-0.530549	1.84577	-0.934504	5.52419	-2.676	-1.82992	0	0	0	0	0	0	0	0
tRNA-Arg-CCT	0	0	0	0	0	0	0	0	0	0	0	0	0	0	0	0	0	0	0	0	0	0	6.30378	2.88304	-1.80882	-1.12604	-0.190164	-1.79442	4.07039	0.641546	0	-1.58976	1.45111	3.13395	2.96134	5.21822	2.08572	-1.19187	5.8383	0	0	0	0	0	0	0	0	0	0
tRNA-Arg-TCG	0	0	0	0	0	0	0	0	0	0	0	0	0	0	0	0	0	0	0	0	0	0	0	0	0	0	0	0	0	0	0	0	0	5.08746	0	0	0.336023	1.22336	1.30674	0	0	0	0	0	0	0	0	0	0
tRNA-Arg-TCT	0	0	0	0	0	0	0	0	0	0	0	0	0	0	0	0	0	0	0	0	0	0	0	0	0	0	0	0	0.529421	0	0	0	0	0	0	5.0152	8.83934	8.60033	2.85157	0	0	0	0	0	0	0	0	0	0
tRNA-Asn-GTT	0	0	0	0	0	0	0	0	0	0	0	0	0	0	0	0	0	0	0	0	0	0	0	0	0	0	0	0	0	0	0	0	0	0	7.6865	7.28296	7.42442	7.1001	6.98467	-0.220512	-3.31653	-1.69116	-3.1946	0	0	0	0	0	0
tRNA-Asp-GTC	1.13347	1.15905	1.02926	1.01592	0.88929	1.31832	0.898422	0.356863	2.02735	1.72719	4.83509	2.20795	4.55554	1.08311	2.08968	1.35335	1.12641	0.869587	0.271785	0.729364	1.12267	0.416443	0.150751	0.262611	0.10264	-0.135503	0.278823	0.00888419	0.340475	-0.426448	-0.226034	-0.852721	0.941552	1.30825	2.00736	2.62817	2.45634	2.18858	1.07228	2.17632	2.91453	0	0	0	0	0	0	0	0
tRNA-Cys-GCA	0	0	0	0	0	0	0	0	0	0	0	0	0	0	0	0	0	0	0	0	0	0	0	0	0	0	0	0	0	0	0	0	0	0	6.40647	-0.785725	2.20926	1.23256	0	0	0	0	0	0	0	0	0	0	0
tRNA-Gln-CTG	0	0	0	0	0	0	0	3.31969	4.98571	2.63125	3.27054	3.99776	1.78512	0	0	0	0	-2.2721	0	2.4541	2.31251	0	0	-1.54138	0.01511	-0.720907	1.28857	1.53366	6.95905	2.1959	3.77068	0.107118	5.43059	3.24026	0	0	0	0	1.3596	1.97359	-0.0472464	0	0	0	0	0	0	0	0
tRNA-Glu-CTC	-0.57923	-0.17047	-0.468165	0.290862	0.973593	1.6566	0.764546	1.59496	3.57276	4.26205	5.1684	4.1067	4.19558	3.65466	4.05434	3.84225	3.67708	3.37941	3.52065	3.46676	3.59412	2.97143	2.8317	2.06695	2.78009	2.71279	2.41851	0.406749	1.05374	0.435812	0.461275	0.361426	0.712971	0.655864	1.65041	0.770472	-0.0311917	-0.16252	-1.07371	-1.62621	0.79384	0	4.38235	0	0	0	0	0	0
tRNA-Glu-TTC	-0.946705	-0.478266	-1.2018	-0.61075	0.752488	0.0518651	1.48285	0.162673	1.3684	6.96299	2.87957	3.42047	2.42141	2.23394	2.45349	2.41341	1.87756	0	0.787423	0	2.14107	1.8975	0	1.02825	1.84274	3.23108	0.736798	0.0709037	0.982898	0	-1.0127	-0.658562	0.0183586	0.362629	0.0906309	0.160889	0.585258	-1.47892	-1.42071	-1.6183	1.06748	0	0	0	0	0	0	0	0
tRNA-Gly-CCC	0	0	0	0	0	0	0	7.43509	4.2714	5.9086	6.77604	0	3.64375	5.91464	0	0	0	0	0	0	0	0	0	1.9728	4.16554	4.51387	1.96289	0	0	7.5229	0	0	0	0	0	0	0	0	0	0	0	0	0	0	0	0	0	0	0
tRNA-Gly-GCC	3.03968	1.33906	2.39635	1.69412	2.09801	3.21591	2.04821	2.34229	3.35487	2.91056	4.11137	8.20684	5.72537	7.04646	0	0	2.5719	0.892266	7.51773	6.30427	4.60672	1.85952	1.95611	2.23438	3.11326	3.41333	2.34781	5.15681	3.56291	6.91906	7.88371	0	0	0	0	0	0	0	0	0	0	0	0	0	0	0	0	0	0
tRNA-Gly-TCC	0	0	0	0	0	0	0	0	0	0	5.21538	0	6.84986	6.84693	4.03958	2.91493	0	0	0	0	0	6.96961	6.74108	0	0	4.19522	2.67774	0	0	0	0	0	0	0	1.80255	3.15544	0	0	0	0	0	0	0	0	0	0	0	0	0
tRNA-His-GTG	0	0	0	0	0	0	0	0	0	0	0	8.0859	0	0	0	0	0	0	0	0	0	0	0	0	0	0	0	0	0	0	0	0	0	0	7.65635	3.55546	4.66469	0	0	0	0	0	0	0	0	0	0	0	0
tRNA-Ile-AAT	0	0	0	0	0	0	0	0	0	0	0	0	0	0	0	0	0	0	0	0	0	0	0	0	0	0	0	0	0	0	0	0	0	0	2.51847	2.16764	2.8281	3.24255	3.58253	2.56374	0.900101	0	0	0	0	0	0	0	0
tRNA-Ile-TAT	0	0	0	0	0	0	0	0	0	0	0	0	0	0	0	0	0	0	0	0	0	0	0	0	0	0	0	0	0	0	0	0	0	0	0	3.80735	3.14785	2.31876	2.84914	-1.3805	-5.26018	0	-5.64076	0	0	0	0	0	0
tRNA-Leu-AAG	0	0	0	0	0	0	0	0	0	0	0	0	0	0	0	0	0	0	0	0	0	0	0	0	0	0	0	0	0	7.69176	1.8484	7.15381	2.33682	7.1894	5.6832	4.69539	6.36006	6.04439	3.60852	0	0	0	0	0	0	0	0	0	0
tRNA-Leu-CAA	0	0	0	0	0	0	0	0	0	0	0	0	0	0	0	0	0	0	0	0	0	0	0	0	0	0	6.35755	0.507441	0.145244	0.0698481	0	5.53274	0.923951	0.873849	0	2.59461	4.34395	0	4.51087	0	5.14053	4.83294	0	0	0	0	0	0	0
tRNA-Leu-CAG	0	0	0	0	0	0	0	0	0	0	0	0	0	0	0	0	0	0	0	0	0	0	0	0	0	0	0	0	0	0	0	0	0	0	0	0	0	0	0	0	0	7.02237	5.73286	0	0	0	3.11904	0	0
tRNA-Leu-TAG	0	0	0	0	0	0	0	0	0	0	0	0	0	0	0	0	0	0	0	0	0	0	0	0	0	0	0	0	0	0	0	0	0	0	0	0	0	0	5.12928	0	0	0	0	0	0	0	0	0	0
tRNA-Lys-CTT	0	0	0	0	0	0	-0.393896	2.91382	0	0	0	0	0	0	0	0	0	0	0	0	0	0	0	0	0	0	0	0	0	0	0	0	0	4.18769	4.7996	6.7235	5.38769	4.82321	-0.693391	-0.256519	-0.0556038	0	0	0	0	0	0	0	0
tRNA-Lys-TTT	0	0	0	0	0	0	0	0	0	0	0	0	0	0	0	0	0	0	0	0	0	0	0	0	0	0	0	0	0	0	0	0	0	5.02689	5.61566	5.30578	3.8302	3.33109	-0.200903	-3.9085	-4.3694	0	0	0	0	0	0	0	0
tRNA-Met-CAT	0	0	0	0	0	0	0	0	0	0	0	0	0	0	0	0	0	0	0	0	0	0	0	0	0	0	0	0	0	0	0	0	0	7.06774	7.13189	10.499	5.88665	5.53444	0	0	0	0	0	0	0	0	0	0	0
tRNA-Phe-GAA	0	0	0	0	0	0	0	0	0	0	0	0	0	0	0	0	0	0	0	0	0	0	0	0	0	0	0	0	0	0	0	0	0	6.20212	6.22906	6.77006	3.26231	6.44664	2.34706	-2.37748	0	0	0	0	0	0	0	0	0
tRNA-Pro-TGG	0	0	0	0	0	0	0	0	0	0	0	0	0	0	0	0	0	0	0	0	0	0	0	0	0	0	0	0	0	0	0	0	0	0	9.41001	7.32259	8.45884	4.28189	0	0	0	0	0	0	0	0	0	0	0
tRNA-Ser-GCT	0	0	0	0	0	0	0	0	0	0	0	0	0	0	0	0	0	0	0	0	0	0	7.64829	8.49445	0	0	2.5942	5.09919	1.02881	6.09237	5.14152	5.61349	5.73871	4.848	0	0	0	0	0	0	4.28334	5.14372	0.9388	1.82456	2.42119	1.80229	0	0.240263	0
tRNA-Thr-AGT	0	0	0	0	0	0	0	0	0	0	0	0	0	0	0	0	0	0	0	0	0	0	0	0	4.90689	0	0.540608	0	0	0	0	0	2.84709	0	0	0	0	0	2.1224	0.187086	0	0	0	0	0	0	0	0	0
tRNA-Thr-TGT	0	0	0	0	0	0	0	0	0	0	0	0	0	0	0	0	0	0	0	0	0	0	0	0	0	0	0	0	0	0	0	0	0	0	4.44949	8.55268	8.60108	8.02724	1.57843	0	0	0	0	0	0	0	0	0	0
tRNA-Trp-CCA	0	0	0	0	0	0	0	0	0	0	0	0	0	0	0	0	0	0	0	0	0	0	0	0	0	0	0	0	0	0	0	0	0	7.90922	4.56982	8.41221	3.07655	3.58409	0	0	0	0	0	0	0	0	0	0	0
tRNA-Tyr-GTA	0	0	0	0	0	0	0	0	0	0	0	0	0	0	0	0	0	0	0	0	0	0	0	0	0	0	0	0	0	0	0	0	0	1.81869	0.753042	9.52796	2.84305	3.78185	0.967876	1.17984	0	0	0	0	0	0	0	0	0
tRNA-Val-CAC	0	0	0	0	0	0	0	0	0	0	0	0	0	0	0	0	0	0	0	0	0	0	0	0	0	0	0	0	0	0	0	0	0	0	0	0	0	12.4476	7.81828	0	0	0	0	0	0	0	0	0	0
tRNA-Val-TAC	0	0	0	0	0	0	0	0	0	0	0	0	0	0	0	0	0	0	0	0	0	2.22975	0	1.57661	1.63803	0.899378	-0.00740427	-0.663796	0.33154	0	0	0	0	5.04858	5.28727	8.29058	6.23656	9.13853	4.76204	-0.479893	-1.10834	-1.00559	0	0	0	0	0	0	0
tRNA-iMet-CAT	2.84318	1.3659	0	0	0	0	0	0	0	0	0	0	0	0	0	0	0	0	0	0	0	0	0	0	0	0	0	0	0	0	0	0	5.66548	4.9539	8.98502	5.37441	3.2038	-0.188871	0.266724	-4.36527	-2.49887	0	0	0	0	0	0	0	0
[truncated: 2 more columns]
